# Supplementary material for: Microfluidic Fabrication of Gadolinium-Doped Hydroxyapatite for Theragnostic Applications
Source: Nanomaterials (Basel). 2023 Jan 26;13(3):501. doi: 10.3390/nano13030501 (PMC9921701; doi:10.3390/nano13030501)
Supplement: Supplementary file 1 [file nanomaterials-13-00501-s001.zip]

Archive with 1 entries (1 files):
- nanomaterials-2183647-supplementary.pdf
